# Supplementary material for: Solid Sampling Pyrolysis Adsorption-Desorption Thermal Conductivity Method for Rapid and Simultaneous Detection of N and S in Seafood
Source: Molecules. 2022 Dec 15;27(24):8909. doi: 10.3390/molecules27248909 (PMC9786581; doi:10.3390/molecules27248909)
Supplement: Supplementary file 1 [file molecules-27-08909-s001.zip]

Archive with 1 entries (1 files):
- molecules-2092112-supplementary.pdf
